# Supplementary material for: Changes of Viscoelastic Properties of Aptamer-Based Sensing Layers Following Interaction with Listeria innocua
Source: Sensors (Basel). 2021 Aug 19;21(16):5585. doi: 10.3390/s21165585 (PMC8402281; doi:10.3390/s21165585)
Supplement: Supplementary file 1 [file sensors-21-05585-s001.zip]

Archive with 1 entries (1 files):
- sensors-1282375-supplementary.pdf
